# Supplementary material for: Cross-catenation between position-isomeric metallacages
Source: Nat Commun. 2024 Feb 14;15:1363. doi: 10.1038/s41467-024-45681-6 (PMC10866959; doi:10.1038/s41467-024-45681-6)
Supplement: Supplementary file 3 — Source Data [file 41467_2024_45681_MOESM3_ESM.xlsx]

## Sheet: monomer 4
monomer 4
Pt	-4.13344	-3.49983	-0.263676
Pt	5.30632	-1.3451	-0.012083
P	-6.34004	-4.06581	-0.630269
P	-3.11697	-5.57225	-0.435215
P	5.81202	-3.21704	1.24127
P	6.74988	-1.44797	-1.79923
O	-2.17822	-2.74521	0.066262
O	-2.98666	-3.17015	2.06852
O	2.77258	-2.04925	-0.258575
O	3.81234	-1.18256	1.47971
O	-3.62441	4.87183	3.49127
O	-5.21745	5.79589	-0.929681
O	2.34453	7.32357	1.19595
O	1.16375	6.40494	-3.35136
N	-4.60932	-1.54066	-0.069934
N	-1.67349	5.78883	2.73357
N	0.329343	6.5775	1.97648
N	-3.09761	6.06225	-1.74878
N	-0.971659	6.29464	-2.54665
N	4.63758	0.489111	-0.592462
C	-2.0831	-2.75045	1.33562
C	-0.808507	-2.23954	1.92308
C	-0.774975	-1.89487	3.27129
H	-1.67683	-1.9976	3.85562
C	0.39813	-1.43451	3.8414
H	0.420278	-1.16049	4.88507
C	1.54592	-1.33397	3.07544
H	2.46971	-0.982529	3.51026
C	1.52189	-1.69141	1.7303
C	0.33992	-2.13559	1.15095
H	0.327425	-2.40607	0.105696
C	2.76697	-1.63976	0.908264
C	-4.89715	-1.06678	1.14221
H	-5.15852	-1.79546	1.89937
C	-4.85107	0.278712	1.43982
H	-5.11264	0.613427	2.43023
C	-4.48315	1.19727	0.45244
C	-4.17667	0.677095	-0.808852
H	-3.85896	1.32939	-1.60588
C	-4.2483	-0.682838	-1.02424
H	-4.00904	-1.10599	-1.99286
C	-4.41788	2.63378	0.7237
C	-4.00879	3.09511	1.9728
H	-3.72003	2.41006	2.75401
C	-3.93061	4.45659	2.21895
C	-4.2703	5.3739	1.23166
H	-4.21583	6.43342	1.42444
C	-4.71495	4.90978	0.003995
C	-4.77435	3.5513	-0.262126
H	-5.14242	3.22312	-1.22169
C	-2.59448	5.73636	3.65722
C	-2.57423	6.48321	4.85654
H	-3.37421	6.36314	5.56764
C	-1.53444	7.3472	5.04819
H	-1.47501	7.96287	5.93413
C	-0.520208	7.43623	4.07377
C	-0.624695	6.6043	2.92229
C	0.599656	8.28913	4.17374
H	0.693605	8.94383	5.02813
C	1.54655	8.26601	3.19334
H	2.42395	8.89041	3.20999
C	1.36088	7.36409	2.11703
C	-4.36568	6.36532	-1.80531
C	-4.9415	7.25052	-2.74989
H	-5.99862	7.45141	-2.70383
C	-4.12117	7.80018	-3.68942
H	-4.5047	8.46963	-4.44582
C	-2.74583	7.48398	-3.67631
C	-2.2703	6.61661	-2.65146
C	-1.81661	7.96434	-4.62063
H	-2.1542	8.61693	-5.41284
C	-0.505307	7.59767	-4.51785
H	0.250584	7.92586	-5.21135
C	-0.139496	6.76727	-3.43502
C	2.22398	6.43494	0.144969
C	1.61212	6.83519	-1.03174
H	1.14423	7.80447	-1.098
C	1.63775	5.98575	-2.1314
C	2.23649	4.73978	-2.04486
H	2.26638	4.11612	-2.9244
C	2.82558	4.32968	-0.850348
C	2.82318	5.18925	0.245376
H	3.26188	4.89473	1.18581
C	3.44729	3.00841	-0.754131
C	2.91753	1.9016	-1.423
H	2.01474	1.99628	-2.0039
C	3.53567	0.672675	-1.31741
H	3.13225	-0.199973	-1.81449
C	5.15401	1.53009	0.063257
H	6.05218	1.34363	0.642151
C	4.59994	2.79078	0.007386
H	5.0689	3.60392	0.536967
C	-7.50642	-2.70633	-0.177975
H	-7.31314	-2.46145	0.869487
H	-7.22984	-1.83024	-0.771569
C	-8.98812	-3.0122	-0.367675
H	-9.23139	-3.19335	-1.41085
H	-9.57366	-2.15774	-0.035497
H	-9.29927	-3.87246	0.218397
C	-6.86099	-5.46819	0.433596
H	-7.93561	-5.63736	0.3421
H	-6.35287	-6.36378	0.066478
C	-6.46337	-5.1759	1.87843
H	-6.51946	-6.0752	2.48658
H	-7.12654	-4.43603	2.31954
H	-5.4404	-4.79048	1.91794
C	-6.86919	-4.55255	-2.32338
H	-6.29102	-5.42889	-2.6191
H	-7.92138	-4.84338	-2.29039
C	-6.64413	-3.42035	-3.31943
H	-6.82375	-3.7675	-4.33378
H	-5.61814	-3.0592	-3.2567
H	-7.31341	-2.58608	-3.12546
C	-3.32235	-6.82076	0.905152
H	-4.39203	-6.97922	1.04886
H	-2.895	-7.76302	0.551084
C	-2.681	-6.39884	2.22295
H	-1.59588	-6.42685	2.15737
H	-2.98703	-7.07304	3.01909
H	-2.97906	-5.38812	2.49404
C	-1.29087	-5.4058	-0.621588
H	-1.11741	-4.64322	-1.38561
H	-0.918252	-4.99815	0.32127
C	-0.540124	-6.68686	-0.964724
H	-0.824925	-7.07206	-1.94004
H	-0.708418	-7.46144	-0.220786
H	0.527151	-6.47632	-0.991879
C	-3.62678	-6.51139	-1.93426
H	-3.06357	-7.44342	-1.9981
H	-4.68071	-6.7739	-1.8161
C	-3.42115	-5.6551	-3.17854
H	-2.36544	-5.57869	-3.425
H	-3.80122	-4.64655	-3.00003
H	-3.93796	-6.07867	-4.03624
C	5.99915	-2.67626	2.9924
H	6.9146	-2.08059	3.04332
H	5.16299	-2.00703	3.20538
C	6.0406	-3.80148	4.02158
H	5.07826	-4.30077	4.0978
H	6.2767	-3.38611	4.99887
H	6.79863	-4.54314	3.7822
C	4.4708	-4.47553	1.30773
H	4.82118	-5.29705	1.93875
H	3.60338	-4.01776	1.78986
C	4.0833	-4.99198	-0.072825
H	4.94889	-5.38098	-0.604454
H	3.63806	-4.18902	-0.654783
H	3.35363	-5.79329	0.021822
C	8.59376	-3.65468	1.47013
H	9.45727	-4.16424	1.04818
H	8.64971	-3.75342	2.5503
H	8.65992	-2.59786	1.22312
C	6.32652	-2.89628	-2.84568
H	6.96175	-2.924	-3.73356
H	6.53446	-3.79242	-2.25591
C	4.84667	-2.85033	-3.21364
H	4.52576	-3.80299	-3.62726
H	4.65288	-2.07934	-3.95529
H	4.24903	-2.63982	-2.32399
C	6.58501	0.004895	-2.9293
H	5.52899	0.068554	-3.20541
H	6.8199	0.898318	-2.34344
C	7.44654	-0.029943	-4.18659
H	8.50576	0.006831	-3.94843
H	7.21756	0.837841	-4.80123
H	7.25187	-0.918272	-4.7813
C	8.55997	-1.59603	-1.52755
H	8.75023	-2.56106	-1.05644
H	9.06602	-1.59412	-2.49487
C	9.06318	-0.460468	-0.642819
H	8.4538	-0.38862	0.259457
H	9.01348	0.492181	-1.16444
H	10.0964	-0.630558	-0.350795
C	7.30551	-4.26589	0.929816
H	7.13709	-5.24626	1.38042
H	7.38494	-4.41361	-0.149924

## Sheet: monomer 6
monomer 6
Pt	-5.9961	-1.50611	0.110553
Pt	4.90555	-3.25533	0.186746
N	5.04144	-1.2545	0.464171
C	4.64494	-0.448698	-0.520922
H	4.4575	-0.913324	-1.48207
C	4.46422	0.906098	-0.337763
H	4.12315	1.51686	-1.1578
C	4.69787	1.47494	0.917779
C	5.08683	0.606878	1.94201
H	5.28548	0.982538	2.93259
C	5.24273	-0.737115	1.67565
H	5.55194	-1.42468	2.45343
C	4.55027	2.91419	1.1387
C	4.93001	3.80817	0.140936
H	5.36198	3.45814	-0.783755
C	4.79944	5.17143	0.349463
C	4.25753	5.65869	1.52602
H	4.14251	6.72111	1.67047
C	3.87688	4.76416	2.51988
C	4.03539	3.39985	2.3387
H	3.71773	2.72949	3.12147
O	5.28322	6.05247	-0.601544
C	4.47003	6.3227	-1.64172
N	3.25698	5.84124	-1.62301
C	2.44892	6.10302	-2.66217
N	1.19807	5.62714	-2.57555
C	0.392283	5.80782	-3.58566
O	-0.859466	5.29006	-3.51286
C	0.746735	6.46263	-4.7865
H	0.021461	6.54407	-5.57871
C	2.00294	6.99235	-4.87554
H	2.32065	7.53176	-5.75622
C	2.89732	6.83634	-3.798
C	4.21061	7.35366	-3.77142
H	4.57023	7.93067	-4.61121
C	5.00382	7.11381	-2.68833
H	6.01112	7.48594	-2.60547
O	3.42001	5.22672	3.72986
C	2.33961	6.04731	3.71213
N	1.50715	5.94663	2.71087
C	0.419831	6.73194	2.69858
N	-0.446678	6.54008	1.68855
C	-1.49976	7.30726	1.62472
O	-2.4133	7.1021	0.654642
C	-1.79112	8.35261	2.53674
H	-2.6726	8.95207	2.38265
C	-0.944567	8.53418	3.58922
H	-1.1289	9.29709	4.33183
C	0.189654	7.70362	3.7146
C	1.10189	7.76838	4.7866
H	0.940565	8.48629	5.57787
C	2.17605	6.9249	4.80655
H	2.90259	6.92137	5.60165
C	-1.46572	5.15087	-2.29321
C	-1.46367	6.17432	-1.35125
H	-0.887123	7.07111	-1.51043
C	-2.24848	6.04249	-0.216787
C	-2.99293	4.89517	0.005562
H	-3.61732	4.8489	0.883716
C	-2.97236	3.85622	-0.923673
C	-2.20817	3.99827	-2.07995
H	-2.16113	3.21703	-2.82129
C	-3.76623	2.64825	-0.694462
C	-4.05905	2.19662	0.597256
H	-3.6646	2.7072	1.46025
C	-4.83791	1.07292	0.773119
H	-5.08117	0.715382	1.76738
N	-5.32673	0.372749	-0.250484
C	-5.03544	0.766176	-1.48966
H	-5.40876	0.148271	-2.29614
C	-4.28036	1.88976	-1.75099
H	-4.10397	2.17896	-2.77367
O	-3.963	-1.82817	0.601866
O	-3.99792	-1.94447	-1.59368
C	-3.3797	-1.95981	-0.524139
C	-1.89907	-2.15284	-0.489662
C	-1.22073	-2.19572	0.725348
H	-1.7755	-2.07391	1.64372
C	0.144821	-2.39565	0.745911
H	0.685181	-2.43505	1.67989
C	0.841281	-2.55119	-0.44909
C	0.163219	-2.50481	-1.66411
H	0.724267	-2.63005	-2.57777
C	-1.20231	-2.30741	-1.68438
H	-1.7506	-2.27415	-2.61359
C	2.31484	-2.79415	-0.44526
O	2.93679	-2.90294	-1.50964
O	2.88034	-2.90463	0.690669
P	7.13713	-3.36643	-0.395128
C	8.38991	-4.05473	0.76501
H	8.10874	-5.08451	0.99044
H	9.35404	-4.07831	0.251804
C	8.48095	-3.24846	2.05522
H	9.15764	-3.73407	2.75385
H	8.85405	-2.24466	1.86814
H	7.50285	-3.17172	2.52665
C	7.80543	-1.70108	-0.837929
H	7.13105	-1.28501	-1.59173
H	7.72305	-1.07116	0.052602
C	9.23931	-1.67404	-1.35526
H	9.51626	-0.647727	-1.58628
H	9.94065	-2.04617	-0.613639
H	9.34915	-2.25772	-2.26487
C	7.36806	-4.35272	-1.9257
H	8.40175	-4.28207	-2.27022
H	7.17589	-5.39848	-1.67176
C	6.38917	-3.86629	-2.99127
H	6.32292	-4.57702	-3.81119
H	5.39263	-3.73741	-2.55937
H	6.7096	-2.91274	-3.40341
P	4.32662	-5.49671	0.08211
C	5.49786	-6.53483	1.0513
H	5.14518	-7.56633	1.0854
H	6.45401	-6.53268	0.522349
C	5.65688	-5.95802	2.45326
H	6.51974	-6.38435	2.959
H	5.78244	-4.87314	2.393
H	4.77685	-6.16222	3.05738
C	2.69934	-5.80036	0.893436
H	2.70379	-5.24492	1.83538
H	1.942	-5.33602	0.256604
C	2.34738	-7.26322	1.13691
H	1.3411	-7.32459	1.54621
H	2.36635	-7.83921	0.215211
H	3.02241	-7.72548	1.85195
C	4.21067	-6.41651	-1.51243
H	5.15046	-6.27311	-2.04704
H	4.12848	-7.48002	-1.27097
C	3.04635	-5.9722	-2.39084
H	3.13309	-6.42158	-3.37714
H	2.09381	-6.27774	-1.96447
H	3.03887	-4.89047	-2.5031
P	-6.33768	-3.72994	0.657563
C	-6.39762	-4.93516	-0.733896
H	-6.54154	-5.93147	-0.307133
H	-7.27624	-4.69599	-1.33806
C	-5.14848	-4.91838	-1.60714
H	-5.29349	-5.55697	-2.47525
H	-4.92739	-3.91141	-1.95459
H	-4.28415	-5.28562	-1.05811
C	-5.00281	-4.37948	1.73898
H	-5.18367	-5.44238	1.92012
H	-4.06108	-4.28052	1.19544
C	-4.92295	-3.5932	3.04274
H	-4.08047	-3.93533	3.63945
H	-4.7793	-2.53579	2.82222
H	-5.82791	-3.70892	3.63454
C	-7.88303	-4.11984	1.5982
H	-7.97221	-3.37845	2.39542
H	-8.71648	-3.96588	0.908566
C	-7.97706	-5.51978	2.19454
H	-8.94725	-5.63938	2.67205
H	-7.88825	-6.28918	1.43271
H	-7.21532	-5.6857	2.95055
P	-8.16182	-0.894915	-0.374024
C	-8.35215	0.799574	-1.0861
H	-8.08373	1.49823	-0.287167
H	-7.61507	0.919286	-1.88255
C	-9.739	1.12959	-1.62841
H	-9.78115	2.18596	-1.88392
H	-9.9565	0.563432	-2.52975
H	-10.5208	0.934148	-0.898869
C	-9.25562	-0.846048	1.10482
H	-10.1233	-0.215861	0.902347
H	-9.61547	-1.85463	1.31061
C	-8.46592	-0.307797	2.29475
H	-9.04011	-0.401055	3.21308
H	-7.53171	-0.865301	2.40675
H	-8.22338	0.743349	2.15408
C	-8.9656	-2.00208	-1.59683
H	-9.08751	-2.982	-1.12943
H	-9.95701	-1.62966	-1.86071
C	-8.05501	-2.10979	-2.81765
H	-7.02817	-2.31278	-2.50014
H	-8.3799	-2.91215	-3.47518
H	-8.06129	-1.18485	-3.38943

## Sheet:  catenane 4+4
[2]catenane 4+4
Pt	-0.541889	-3.85997	-1.55277
N	0.357593	-2.3774	-0.434999
C	-0.003863	-2.1224	0.821028
H	-0.696035	-2.8016	1.29939
C	0.469583	-1.03331	1.53035
H	0.108685	-0.889394	2.53518
C	1.37467	-0.149081	0.93694
C	1.73942	-0.435109	-0.386824
H	2.43966	0.184577	-0.923445
C	1.20644	-1.53052	-1.02648
H	1.46782	-1.74489	-2.05626
C	1.91109	1.0207	1.64082
C	1.93975	1.06256	3.03615
H	1.56249	0.254346	3.64327
C	2.44751	2.18012	3.67607
C	2.91234	3.26929	2.95615
H	3.28803	4.14231	3.46704
C	2.87287	3.2297	1.57356
C	2.38378	2.11742	0.914719
H	2.33347	2.13907	-0.160793
O	3.37054	4.32508	0.882946
C	2.49213	5.31913	0.64738
C	3.02013	6.58237	0.284231
H	4.08777	6.71706	0.244508
C	2.14269	7.59534	0.03109
H	2.49057	8.58189	-0.239317
C	0.755993	7.35164	0.127977
C	0.338282	6.04763	0.514408
N	1.21695	5.0644	0.765762
N	-0.958942	5.71784	0.622284
C	-0.241858	8.30971	-0.144882
H	0.044007	9.31771	-0.410004
C	-1.55632	7.94778	-0.061893
H	-2.36311	8.63167	-0.265231
C	-1.85598	6.62558	0.340141
O	-3.16035	6.27343	0.365643
O	2.53853	2.23339	5.05279
C	1.59237	2.98542	5.65909
C	1.82313	3.35353	7.00284
H	2.74346	3.06259	7.48035
C	0.856683	4.08104	7.63453
H	0.979951	4.40653	8.65713
C	-0.332568	4.39569	6.94709
C	-0.453664	3.9773	5.59162
N	0.530044	3.30864	4.97023
N	-1.57757	4.177	4.87985
C	-1.42571	5.06667	7.53344
H	-1.34816	5.42546	8.5492
C	-2.57182	5.22244	6.81228
H	-3.45296	5.69763	7.20966
C	-2.59644	4.72651	5.48608
O	-3.79424	4.77802	4.87033
C	-3.92312	4.59284	3.52008
C	-3.25883	5.40878	2.61422
H	-2.53098	6.12557	2.96025
C	-3.60362	5.33842	1.27045
C	-4.53878	4.41658	0.826824
H	-4.80801	4.42082	-0.217077
C	-5.17118	3.56601	1.73282
C	-4.87032	3.6736	3.08704
H	-5.34891	3.04836	3.82201
C	-6.18118	2.62134	1.24885
C	-6.10528	2.07301	-0.03432
H	-5.25015	2.26487	-0.661745
C	-7.13102	1.28194	-0.508959
H	-7.10106	0.862891	-1.50568
N	-8.19903	0.982498	0.2261
C	-8.26282	1.44264	1.47601
H	-9.13829	1.16285	2.05219
C	-7.29298	2.26234	2.01647
H	-7.41918	2.64535	3.01561
Pt	-9.64766	-0.342262	-0.364783
O	-7.40833	-1.45057	-1.39296
O	-8.44546	-1.85227	0.512913
C	-7.51369	-2.06469	-0.3275
C	-6.54512	-3.14827	0.03385
C	-7.01075	-4.29285	0.67234
H	-8.05693	-4.36984	0.928747
C	-6.14213	-5.32836	0.966032
H	-6.50979	-6.22773	1.4361
C	-4.7985	-5.20013	0.67046
H	-4.09841	-5.98541	0.914854
C	-4.3188	-4.04402	0.059578
C	-5.20102	-3.02918	-0.289337
H	-4.85065	-2.14133	-0.794795
C	-2.85541	-3.97226	-0.227684
O	-2.09539	-4.82133	0.255867
O	-2.44691	-3.05038	-1.01502
P	-1.85345	-5.08884	-3.03992
C	-2.71564	-6.57487	-2.37854
H	-1.9395	-7.30815	-2.14155
H	-3.1871	-6.29189	-1.43626
C	-3.75141	-7.19008	-3.31397
H	-4.58247	-6.51119	-3.48458
H	-4.14985	-8.09402	-2.85931
H	-3.31679	-7.464	-4.27172
C	-3.20699	-4.01073	-3.67652
H	-3.71736	-4.52812	-4.49222
H	-3.92298	-3.852	-2.86743
C	-2.65798	-2.66905	-4.15288
H	-2.10141	-2.78765	-5.07945
H	-1.99679	-2.25114	-3.38916
H	-3.47213	-1.96952	-4.32845
C	-1.10755	-5.72773	-4.61422
H	-0.808897	-6.76469	-4.44857
H	-1.88699	-5.73547	-5.37798
C	0.083277	-4.90965	-5.09696
H	-0.24388	-3.97688	-5.54479
H	0.64562	-5.46231	-5.84579
H	0.74321	-4.67291	-4.25951
P	1.41008	-5.08417	-1.49482
C	2.95879	-4.48426	-2.32833
H	2.95753	-4.90614	-3.33607
H	2.8597	-3.40097	-2.42983
C	4.28349	-4.78997	-1.63994
H	4.48301	-5.85611	-1.6091
H	4.29554	-4.3984	-0.626303
H	5.09034	-4.31465	-2.19497
C	1.18422	-6.84479	-2.0004
H	0.575391	-7.29624	-1.21162
H	0.579397	-6.82888	-2.90779
C	2.43151	-7.68243	-2.26381
H	3.05853	-7.77502	-1.38362
H	3.02095	-7.26749	-3.07716
H	2.12627	-8.68456	-2.55728
C	1.71569	-5.15526	0.3256
H	2.1842	-4.2108	0.619428
H	0.710736	-5.16298	0.76561
C	2.50239	-6.33732	0.88195
H	3.50434	-6.39861	0.467644
H	1.98637	-7.27487	0.697837
H	2.59314	-6.21728	1.9589
P	-11.0809	-2.13393	-0.611611
C	-12.8213	-1.93698	-1.22546
H	-13.4299	-1.72725	-0.341835
H	-12.8571	-1.05115	-1.86148
C	-13.4195	-3.11379	-1.98942
H	-12.9081	-3.27786	-2.93381
H	-14.462	-2.89536	-2.21134
H	-13.3911	-4.03331	-1.41311
C	-11.276	-2.88187	1.05967
H	-10.2669	-3.04437	1.44501
H	-11.7421	-2.11539	1.68791
C	-12.0876	-4.1705	1.12765
H	-11.6689	-4.93985	0.483274
H	-13.1247	-4.00243	0.850988
H	-12.0775	-4.54735	2.14814
C	-10.3274	-3.42949	-1.67254
H	-9.45126	-3.81782	-1.14877
H	-11.0364	-4.24745	-1.81066
C	-9.90686	-2.83384	-3.01293
H	-10.7593	-2.41265	-3.5412
H	-9.45887	-3.59871	-3.64305
H	-9.1696	-2.04702	-2.85098
P	-10.8806	1.33382	-1.34075
C	-12.5655	1.56095	-0.613752
H	-12.8269	0.615819	-0.132264
H	-12.4527	2.30071	0.183373
C	-13.6814	1.97844	-1.56539
H	-13.8085	1.2592	-2.37033
H	-13.4972	2.95742	-1.99639
H	-14.6181	2.03002	-1.01503
C	-10.9863	0.934567	-3.14411
H	-10.01	0.491733	-3.37505
H	-11.7272	0.139681	-3.25318
C	-11.2782	2.05374	-4.13675
H	-10.5106	2.82174	-4.10448
H	-12.2473	2.50929	-3.96059
H	-11.2871	1.6374	-5.14211
C	-10.097	3.00907	-1.23423
H	-9.69983	3.09702	-0.218147
H	-9.24278	2.99809	-1.9182
C	-10.9853	4.21969	-1.5069
H	-11.793	4.28673	-0.783928
H	-11.4103	4.20326	-2.50426
H	-10.3865	5.12364	-1.41391
Pt	1.5131	2.96071	-3.85317
N	-0.197891	2.03884	-2.0631
C	-0.280424	2.76964	-0.955953
H	0.24703	3.71221	-0.958135
C	-0.976899	2.38608	0.177322
H	-0.9617	3.06082	1.01564
C	-1.65655	1.16463	0.1978
C	-1.57634	0.40913	-0.98053
H	-2.06523	-0.545728	-1.08115
C	-0.844602	0.876366	-2.05267
H	-0.775631	0.289021	-2.95762
C	-2.39078	0.683281	1.38124
C	-2.45473	1.44767	2.54987
H	-1.97742	2.40953	2.63986
C	-3.11608	0.953354	3.66001
C	-3.70911	-0.296803	3.6491
H	-4.19666	-0.681378	4.53145
C	-3.63576	-1.05886	2.49773
C	-2.99708	-0.57788	1.37127
H	-2.9551	-1.22223	0.510297
O	-4.22004	-2.31878	2.53065
C	-3.42462	-3.29881	3.00526
C	-4.05615	-4.4791	3.46362
H	-5.13154	-4.53056	3.46012
C	-3.26525	-5.49991	3.89934
H	-3.69132	-6.42579	4.25735
C	-1.86269	-5.34344	3.88556
C	-1.33837	-4.09684	3.44794
N	-2.13249	-3.10409	3.0129
N	-0.01662	-3.84925	3.41641
C	-0.95102	-6.34517	4.2695
H	-1.32043	-7.30273	4.60572
C	0.389206	-6.08717	4.20577
H	1.13482	-6.81476	4.48002
C	0.796325	-4.80477	3.77825
O	2.13574	-4.61416	3.65107
O	-3.22378	1.68629	4.82877
C	-2.29922	1.40061	5.76642
C	-2.55525	1.86559	7.07715
H	-3.47553	2.38617	7.28226
C	-1.61085	1.62703	8.03045
H	-1.74947	1.9516	9.0514
C	-0.424112	0.954225	7.67349
C	-0.286652	0.505981	6.3295
N	-1.24321	0.71668	5.41226
N	0.827033	-0.113927	5.89597
C	0.645821	0.730604	8.56206
H	0.556771	1.0418	9.59243
C	1.78505	0.145491	8.09336
H	2.65011	-0.028953	8.71068
C	1.82115	-0.242359	6.73426
O	3.01532	-0.698745	6.29891
C	3.17193	-1.45346	5.17549
C	2.34866	-2.5316	4.87084
H	1.4606	-2.72307	5.45129
C	2.7364	-3.40196	3.85978
C	3.88563	-3.16031	3.11729
H	4.1859	-3.89195	2.38424
C	4.68401	-2.05277	3.3946
C	4.32118	-1.20265	4.4326
H	4.91625	-0.34264	4.69165
C	5.92013	-1.83542	2.63813
C	7.05921	-1.28022	3.22736
H	7.05411	-0.985554	4.26364
C	8.21202	-1.13026	2.48304
H	9.10371	-0.701061	2.92439
N	8.30056	-1.51749	1.2114
C	7.22628	-2.05073	0.630343
H	7.33179	-2.34127	-0.406878
C	6.02988	-2.21111	1.2968
H	5.17986	-2.61372	0.770443
Pt	9.79903	-0.78156	0.031976
O	8.69143	1.03886	0.086233
O	7.56847	-0.121632	-1.41223
C	7.73111	0.898418	-0.736162
C	6.80946	2.0721	-0.879068
C	7.20743	3.32214	-0.412615
H	8.14578	3.41079	0.114078
C	6.41874	4.43679	-0.634083
H	6.75185	5.40709	-0.299779
C	5.21147	4.30256	-1.2908
H	4.58911	5.15916	-1.49669
C	4.77874	3.0457	-1.70906
C	5.5883	1.93063	-1.52248
H	5.27946	0.95885	-1.87895
C	3.46876	2.94092	-2.38003
O	3.12783	1.88077	-2.98553
O	2.67072	3.92068	-2.36569
P	0.240564	4.7639	-4.45832
C	-1.56523	4.53297	-4.7453
H	-1.66579	3.91964	-5.64275
H	-1.93691	3.95252	-3.89635
C	-2.38665	5.80771	-4.90151
H	-3.4161	5.54468	-5.13522
H	-2.01179	6.42464	-5.7135
H	-2.39371	6.389	-3.98395
C	0.379175	6.03535	-3.12701
H	-0.42952	5.82419	-2.42015
H	1.32034	5.84502	-2.60494
C	0.333337	7.49409	-3.57397
H	0.330904	8.13048	-2.69199
H	-0.557973	7.72216	-4.15009
H	1.20501	7.75532	-4.16697
C	0.894121	5.53529	-5.99146
H	0.596738	4.89782	-6.82859
H	0.442858	6.51755	-6.13856
C	2.41422	5.64307	-5.9186
H	2.82583	5.93848	-6.88035
H	2.84766	4.68245	-5.63189
H	2.71857	6.38012	-5.18009
P	1.21885	1.53513	-5.61093
C	2.46117	1.96398	-6.9043
H	2.13645	2.90846	-7.34809
H	3.39958	2.15358	-6.37429
C	2.69917	0.936605	-8.00607
H	1.7819	0.696068	-8.53635
H	3.13507	0.024106	-7.60951
H	3.39939	1.34821	-8.72934
C	-0.34915	1.32853	-6.55333
H	-0.512347	2.26672	-7.08962
H	-0.213015	0.541142	-7.29635
C	-1.53978	1.01998	-5.65421
H	-1.54591	1.68897	-4.79638
H	-1.5008	-0.002521	-5.28935
H	-2.46947	1.14125	-6.20488
C	1.70211	-0.131551	-4.97757
H	2.79443	-0.113006	-4.92044
H	1.33335	-0.18182	-3.94983
C	1.22221	-1.34628	-5.76329
H	1.5182	-1.29961	-6.80643
H	0.140997	-1.43786	-5.71683
H	1.65555	-2.24694	-5.33289
P	11.1859	0.582999	-1.20455
C	10.3715	1.29166	-2.71072
H	10.9468	0.94963	-3.57493
H	9.37755	0.844061	-2.78503
C	10.2464	2.8118	-2.73626
H	11.2167	3.29616	-2.66462
H	9.6171	3.16726	-1.92472
H	9.78624	3.11786	-3.67366
C	12.8142	0.023375	-1.876
H	13.3452	-0.530915	-1.10047
H	12.5885	-0.67052	-2.69003
C	13.699	1.14939	-2.399
H	13.1664	1.78242	-3.10424
H	14.5561	0.723847	-2.91596
H	14.0783	1.76668	-1.58976
C	11.602	1.96007	-0.064248
H	12.3094	2.64566	-0.53148
H	10.6779	2.4996	0.145767
C	12.1607	1.38521	1.23377
H	11.4603	0.648764	1.64088
H	12.2989	2.17282	1.97027
H	13.1219	0.902733	1.07208
P	10.9925	-2.74295	0.144535
C	12.5268	-2.58761	1.14925
H	13.0968	-1.7616	0.717233
H	12.2135	-2.2733	2.14962
C	13.4052	-3.82984	1.24511
H	14.3244	-3.57873	1.76922
H	13.6741	-4.20365	0.260619
H	12.9142	-4.61977	1.80577
C	11.4997	-3.32154	-1.5219
H	12.3622	-2.73085	-1.83304
H	11.8037	-4.36825	-1.48553
C	10.336	-3.12275	-2.48913
H	9.95098	-2.10015	-2.41227
H	9.52412	-3.80957	-2.26011
H	10.651	-3.30061	-3.51414
C	10.0635	-4.15876	0.902214
H	10.2126	-4.06949	1.98295
H	9.00009	-3.99903	0.707824
C	10.4404	-5.56106	0.431666
H	11.5039	-5.75488	0.524494
H	10.1459	-5.7214	-0.602115
H	9.91524	-6.29219	1.04285

## Sheet: catenane 4+6
[2]catenane 4+6
Pt	-0.19838	-4.50447	-2.09773
Pt	-8.90382	-0.494035	-0.373276
P	-10.9014	0.161047	0.581638
P	1.01081	-6.26796	-1.24407
P	-1.44768	-5.52245	-3.76484
P	-9.57691	-2.11967	-1.87193
N	0.719597	-3.20339	-0.833397
O	2.93995	3.65786	0.53602
O	2.74565	1.4097	4.726
C	1.5304	-0.982257	0.646164
N	-7.84719	0.801499	0.769859
O	-7.24465	0.745035	-2.12684
N	-1.32495	3.36214	5.37026
O	-6.99478	-1.17301	-1.06773
N	0.940773	4.68646	0.966163
C	0.61455	-1.90162	1.16117
H	0.174761	-1.7859	2.13822
N	0.748103	2.46432	5.05396
O	-3.17996	6.52328	1.60311
C	2.68991	2.58095	2.65664
H	2.99502	3.48369	3.16287
N	-1.08739	5.65759	1.33865
C	1.91954	0.236281	1.36313
C	-6.61144	-0.289569	-1.89596
C	2.75706	5.93264	-0.005129
H	3.78019	5.90068	-0.342111
C	-3.55321	5.39273	2.30153
C	0.2343	-2.98117	0.387134
H	-0.508759	-3.67353	0.756392
C	0.185829	5.79737	0.927237
C	2.05554	-1.25152	-0.622874
H	2.80139	-0.607423	-1.0604
O	-3.47454	4.07173	5.70035
C	-4.95098	3.43462	2.43358
C	-4.4445	4.51173	1.70833
H	-4.73734	4.67644	0.683763
C	-6.93128	0.347346	1.62419
H	-6.98109	-0.70394	1.88247
C	1.62633	-2.35772	-1.3238
H	2.01825	-2.57559	-2.31056
C	-1.88085	6.69547	1.2897
C	-5.92015	2.51562	1.83057
C	-6.87194	2.96341	0.910484
H	-6.90531	3.99835	0.612112
C	2.05821	0.249644	2.74919
H	1.87846	-0.630579	3.34572
C	-3.68685	4.16152	4.34937
C	1.90359	2.08879	5.53269
C	2.16971	1.39754	0.632151
H	2.05318	1.41609	-0.43887
C	2.00873	7.07189	-0.033901
H	2.41611	8.00206	-0.403597
C	-1.48692	7.98078	0.849147
H	-2.20366	8.78395	0.859985
C	-2.22788	3.86222	6.1724
C	2.16631	4.75619	0.521948
C	-2.02079	4.15548	7.53977
H	-2.82691	4.58118	8.11308
C	-5.95881	1.16075	2.17109
H	-5.23065	0.742444	2.84721
C	2.46043	1.41749	3.37784
C	2.34258	2.32332	6.85567
H	3.32962	2.00734	7.1488
C	0.678176	7.03623	0.433964
C	-4.56942	3.26698	3.762
H	-4.9846	2.47963	4.36975
C	-0.121475	3.05654	5.8875
C	-3.14643	5.21022	3.61567
H	-2.46117	5.9036	4.07707
C	-3.02221	-1.09726	-4.06591
H	-2.11493	-1.30918	-4.61183
C	-3.17882	-1.6175	-2.78367
C	-4.34037	-1.35816	-2.06639
H	-4.4727	-1.78464	-1.08321
C	-5.33557	-0.572321	-2.62912
C	-5.18479	-0.075384	-3.91999
H	-5.98694	0.50075	-4.3551
C	-4.03114	-0.341871	-4.63619
H	-3.9318	0.019158	-5.64887
C	1.47939	2.94321	7.71024
H	1.75587	3.15048	8.73367
C	0.198071	3.31007	7.25125
C	-0.199535	8.1409	0.424474
H	0.156536	9.09876	0.075179
C	-12.1378	0.705126	-0.661654
C	2.55288	2.55966	1.27813
C	-7.80442	2.0826	0.405901
H	-8.54054	2.40583	-0.318437
C	-8.93408	-1.93036	-3.5875
C	-0.792475	3.89023	8.0694
H	-0.568828	4.1066	9.10361
C	-8.79117	-3.68764	-1.32676
C	2.18897	-7.10733	-2.38044
C	-10.7761	1.59723	1.7388
C	-11.7284	-1.141	1.5782
C	-11.6478	-3.85908	-2.80917
C	-1.39888	-7.35648	-4.00331
C	-3.25601	-5.16606	-3.79356
C	-9.33953	-0.613982	-4.24102
C	2.05617	-5.81649	0.20831
C	-11.3612	-2.52023	-2.13956
C	-11.4515	1.57692	-1.7098
C	-0.884688	-4.80079	-5.35613
C	-10.8539	-1.55461	2.75739
C	0.635091	-4.85709	-5.45228
C	-12.0498	1.91719	2.51518
C	-3.97891	-5.55817	-2.50965
C	-0.084754	-7.60322	-0.617582
C	-1.29462	-6.97305	0.064399
C	-9.11372	-3.9586	0.137889
O	-2.31397	-3.08773	-1.12195
C	-2.15799	-2.56306	-2.22886
C	-1.87381	-7.86761	-5.35828
C	2.94611	-6.92797	0.754131
O	-1.16469	-2.82398	-2.98183
C	3.28541	-6.15556	-2.84599
Pt	9.73149	-0.127279	-0.459458
Pt	-0.213068	3.80853	-2.99014
P	-2.40348	4.20486	-3.6364
P	0.924666	5.20879	-4.45746
P	11.531	-1.30715	0.384078
O	8.06377	0.995338	-1.1023
O	1.71299	3.32535	-2.29423
O	1.31239	1.73328	-3.76426
N	8.45363	-0.838836	0.973748
O	-2.90059	0.636879	5.40134
N	-0.897489	2.57594	-1.51681
O	3.58181	-1.28081	6.4365
O	-3.70817	-3.03534	2.50355
N	-1.58074	-3.70179	2.95736
O	2.79356	-4.92371	3.41898
N	1.34312	-0.841976	6.17071
N	-0.80926	-0.166285	5.83034
C	0.206021	-0.346972	6.69007
C	-1.66257	2.43362	0.733963
H	-1.95566	2.9811	1.61278
C	4.3155	-3.21829	2.8701
H	4.53574	-3.77144	1.97142
C	-1.67963	1.03744	0.68689
C	-0.863601	1.24539	-1.57358
H	-0.524705	0.807308	-2.50461
C	2.05827	2.28994	-2.95156
C	4.7396	-1.42395	4.40445
H	5.32365	-0.587446	4.75031
C	8.04345	-2.10494	0.948728
H	8.61841	-2.78958	0.340654
C	-3.26418	-1.19825	3.94463
H	-3.67654	-1.75873	4.76953
C	7.73629	0.043183	1.67086
H	8.08622	1.06943	1.66524
C	-1.25007	0.45362	-0.511
H	-1.21511	-0.616732	-0.622668
C	-2.76266	0.07823	4.14476
C	6.18652	-1.64268	2.40615
C	-2.1853	0.250492	1.81654
C	-1.89922	0.399697	6.27368
C	6.94259	-2.54504	1.653
H	6.6924	-3.59278	1.63179
N	0.589297	-4.30651	3.296
C	-1.28344	3.14989	-0.379866
H	-1.31132	4.22907	-0.353507
C	3.29907	-3.67624	3.69741
C	2.38099	-0.948447	6.95691
C	5.04867	-2.08545	3.21933
C	-2.20303	0.797853	3.10244
H	-1.75925	1.75524	3.32835
C	1.21921	-0.193944	8.89306
H	1.15284	0.038619	9.94565
C	-2.69196	-1.03614	1.60967
H	-2.68638	-1.50563	0.638505
C	3.70464	-1.87573	5.21428
C	3.43044	1.76137	-2.67061
C	3.78536	0.481603	-3.09041
H	3.07347	-0.090563	-3.66731
C	5.02517	-0.034167	-2.76289
H	5.3178	-1.02878	-3.06485
C	5.92226	0.731628	-2.02479
C	5.58276	2.0263	-1.64386
H	6.29603	2.61607	-1.08864
C	4.34324	2.53896	-1.96433
H	4.06147	3.53242	-1.65642
C	-3.36976	-5.30843	3.06322
H	-4.42677	-5.47727	2.94672
C	-0.70694	-4.66473	3.28831
C	-2.1232	0.782198	7.61584
H	-3.06798	1.2206	7.88989
C	0.09705	0.007922	8.06449
C	6.60458	-0.308777	2.37925
H	6.0484	0.452016	2.90233
C	-2.84685	-4.01079	2.84647
C	-3.20955	-1.74994	2.67482
C	2.95633	-2.98999	4.85424
H	2.16573	-3.34821	5.49382
C	-2.50286	-6.29134	3.44083
H	-2.84806	-7.29426	3.64468
C	-1.11775	0.567028	8.51125
H	-1.23034	0.827116	9.55355
C	1.4821	-5.22383	3.55817
O	7.50619	-1.03363	-1.75945
C	-3.33125	6.26754	-1.98424
C	1.17749	-6.56976	3.87143
H	1.97969	-7.25154	4.09834
C	-0.134791	-6.94758	3.87886
H	-0.424236	-7.96117	4.11417
C	-5.08942	3.28067	-3.24263
C	3.4	6.62218	-4.63938
C	0.202497	6.89546	-4.59334
C	-1.82987	2.55025	-5.75089
C	-3.63234	3.06023	-2.84921
C	11.2705	-2.2257	1.96451
C	11.0299	-3.61694	-1.09586
C	0.065875	7.52278	-3.21092
C	-3.19157	5.85939	-3.44582
C	12.6895	1.09505	1.20831
C	-2.55916	3.85205	-5.43166
C	12.1409	-2.63953	-0.727852
C	2.37604	-0.660374	8.34179
H	3.27623	-0.813384	8.91289
C	7.24705	0.162843	-1.61845
C	-1.1258	-5.99816	3.55667
C	13.0396	-0.310668	0.730473
C	2.64934	5.5285	-3.88833
C	11.0128	-1.3192	3.16275
C	1.10746	4.72909	-6.22872
C	1.97174	3.49119	-6.44248
P	10.6464	0.939507	-2.29172
C	10.1971	2.7233	-2.31522
C	12.4705	0.933333	-2.5847
C	12.9185	1.40917	-3.96149
C	10.4144	3.38741	-0.960985
C	10.0747	-1.18487	-3.99529
C	9.90192	0.322313	-3.85231
H	-12.5706	-0.181596	-1.12634
H	-12.9454	1.24947	-0.16877
H	-12.7002	-0.772305	1.91289
H	-11.9027	-2.00146	0.929479
H	-9.84628	-1.78883	2.41377
H	-10.7884	-0.762373	3.49844
H	-11.2652	-2.43567	3.24286
H	-10.526	1.0998	-2.04593
H	-12.0985	1.72646	-2.57001
H	-11.2093	2.55606	-1.30346
H	-9.95797	1.39522	2.43572
H	-10.4889	2.46421	1.13847
H	-12.308	1.12468	3.21131
H	-11.8961	2.82619	3.09234
H	-12.8953	2.08734	1.85431
H	-7.84476	-2.00557	-3.54351
H	-9.30432	-2.77759	-4.17166
H	-9.11686	-4.50821	-1.96867
H	-7.71302	-3.55825	-1.44624
H	-8.59756	-4.84924	0.487828
H	-8.78542	-3.10885	0.740257
H	-10.1812	-4.10323	0.287452
H	-8.96587	-0.575815	-5.26184
H	-10.4208	-0.505424	-4.27644
H	-8.9183	0.225422	-3.69101
H	-11.8638	-2.48758	-1.17138
H	-11.7683	-1.70999	-2.74959
H	-11.3833	-4.6919	-2.16354
H	-12.7122	-3.93132	-3.02035
H	-11.1184	-3.96353	-3.75252
H	-3.38413	-4.09755	-3.98122
H	-3.67597	-5.70533	-4.6475
H	-3.86041	-6.61794	-2.29598
H	-3.59837	-4.98362	-1.66752
H	-5.04255	-5.35143	-2.6077
H	-1.3599	-5.32043	-6.18969
H	-1.21393	-3.75972	-5.36637
H	-0.37397	-7.69023	-3.8345
H	-2.01754	-7.78429	-3.21015
H	-1.91598	-8.95419	-5.33554
H	-2.86829	-7.50563	-5.60512
H	-1.18996	-7.58209	-6.15264
H	0.992291	-5.88444	-5.46134
H	0.98178	-4.36789	-6.35918
H	1.06653	-4.33952	-4.59179
H	2.60872	-7.97693	-1.86967
H	1.62868	-7.46895	-3.24415
H	3.88894	-6.62592	-3.61801
H	2.84635	-5.24895	-3.25927
H	3.94319	-5.87755	-2.02666
H	-0.398777	-8.21829	-1.46219
H	0.463498	-8.24358	0.075739
H	-2.04353	-7.72469	0.300467
H	-1.00243	-6.4853	0.991265
H	-1.74575	-6.22137	-0.589629
H	2.67032	-4.96023	-0.08501
H	1.37384	-5.46752	0.987411
H	3.71499	-7.21356	0.041693
H	3.43775	-6.57525	1.65781
H	2.37174	-7.81256	1.01565
H	-3.32486	2.0431	-3.11072
H	-3.52799	3.15669	-1.76472
H	-5.71112	2.51156	-2.78676
H	-5.45397	4.24556	-2.90191
H	-5.22622	3.2218	-4.31881
H	-3.61024	3.7981	-5.72191
H	-2.10887	4.6888	-5.97201
H	-0.830771	2.55427	-5.30561
H	-2.37249	1.7003	-5.34613
H	-1.73225	2.41345	-6.82493
H	-2.58169	6.59128	-3.97489
H	-4.16735	5.82652	-3.93618
H	-2.3649	6.24814	-1.48399
H	-3.72929	7.27648	-1.91099
H	-4.00322	5.59982	-1.45169
H	0.107132	4.55625	-6.62931
H	1.52989	5.58621	-6.75976
H	1.63537	2.66697	-5.81723
H	1.91815	3.17823	-7.48227
H	3.01369	3.6958	-6.2081
H	2.59012	5.76239	-2.8214
H	3.18834	4.58245	-3.97832
H	4.42643	6.66177	-4.28073
H	3.43207	6.42553	-5.70792
H	2.95771	7.60119	-4.47806
H	0.828585	7.50929	-5.24212
H	-0.77131	6.80162	-5.07879
H	1.03607	7.83373	-2.83339
H	-0.581752	8.39558	-3.23797
H	-0.349462	6.79583	-2.5092
H	8.83759	0.568762	-3.82779
H	10.3534	0.860391	-4.68922
H	10.781	3.22471	-3.09036
H	9.14137	2.78332	-2.58738
H	11.1236	-1.46965	-3.95224
H	9.53409	-1.68678	-3.19406
H	9.66794	-1.52462	-4.94471
H	10.4314	-2.91167	1.83282
H	12.1683	-2.82726	2.13509
H	12.5246	-2.16604	-1.63418
H	12.9719	-3.1553	-0.239573
H	10.7426	-4.22375	-0.240353
H	10.1579	-3.07209	-1.45914
H	11.3641	-4.28801	-1.883
H	11.9177	-0.794513	3.4553
H	10.2417	-0.583441	2.93892
H	10.6843	-1.91115	4.01407
H	11.4708	3.43662	-0.708604
H	10.0267	4.40339	-0.972048
H	9.88651	2.82623	-0.187765
H	12.9066	1.57248	-1.81352
H	12.8348	-0.081781	-2.41681
H	12.6353	0.704486	-4.73838
H	12.5079	2.38515	-4.20731
H	14.0025	1.49587	-3.97423
H	13.6415	-0.837968	1.47427
H	13.6235	-0.256701	-0.190253
H	12.3091	1.0869	2.22523
H	13.568	1.73486	1.18515
H	11.9217	1.5229	0.562043

## Sheet: catenane 6+6
[2]catenane 6+6
Pt	9.62594	-0.798849	0.030723
N	8.3745	-0.077748	1.47315
C	8.25616	1.24802	1.564
H	9.05431	1.83879	1.12786
C	7.19293	1.85651	2.19683
H	7.16553	2.9311	2.27527
C	6.18033	1.07443	2.76035
C	6.31532	-0.310353	2.64182
H	5.55695	-0.968651	3.03403
C	7.42007	-0.840397	2.00256
H	7.54381	-1.91115	1.8976
C	5.05628	1.69155	3.47263
C	4.53948	1.09735	4.61888
H	4.95739	0.183528	5.00846
C	3.52477	1.72041	5.33632
C	2.98398	2.92514	4.9039
H	2.20016	3.40528	5.46718
C	3.52857	3.53189	3.77873
C	4.54554	2.91854	3.05923
H	4.93717	3.42168	2.18963
O	3.24154	1.18902	6.56424
C	1.99549	0.941783	7.014
N	0.988005	0.904461	6.1843
C	-0.191481	0.453778	6.64871
N	-1.17663	0.332013	5.74581
C	-2.30481	-0.205944	6.12502
O	-3.27081	-0.374985	5.19279
C	-2.59268	-0.636382	7.438
H	-3.55738	-1.06181	7.65743
C	-1.61983	-0.475134	8.3817
H	-1.78326	-0.76678	9.40882
C	-0.374097	0.065796	8.00641
C	0.716656	0.211563	8.88898
H	0.59522	-0.037126	9.93297
C	1.91262	0.639768	8.39658
H	2.79264	0.746251	9.0084
O	3.23217	4.82431	3.41572
C	1.9714	5.30325	3.41766
N	0.97278	4.47336	3.27016
C	-0.267667	4.97702	3.1466
N	-1.24922	4.08417	2.94729
C	-2.46886	4.5271	2.80249
O	-3.46462	3.63739	2.62354
C	-2.83505	5.89427	2.82784
H	-3.87023	6.16564	2.7042
C	-1.8498	6.81356	3.03408
H	-2.07379	7.86924	3.08478
C	-0.517533	6.37698	3.19374
C	0.582319	7.23841	3.38398
H	0.420918	8.30464	3.44583
C	1.83678	6.71002	3.48494
H	2.71608	7.31595	3.62393
C	-3.04387	0.283375	3.99654
C	-3.32783	1.63935	3.9213
H	-3.68338	2.17487	4.78781
C	-3.12332	2.29692	2.72028
C	-2.64295	1.61947	1.61469
H	-2.45038	2.18197	0.715319
C	-2.39078	0.249158	1.68568
C	-2.58971	-0.419378	2.89464
H	-2.38935	-1.47405	3.00624
C	-1.94922	-0.476466	0.492271
C	-2.21767	0.017194	-0.790987
H	-2.75403	0.93947	-0.9377
C	-1.82422	-0.698545	-1.8981
H	-2.01482	-0.317974	-2.89498
N	-1.2134	-1.88168	-1.80833
C	-0.933237	-2.36086	-0.600202
H	-0.410121	-3.30763	-0.534071
C	-1.26827	-1.69322	0.563674
H	-0.986814	-2.13172	1.50697
Pt	-0.629751	-2.68231	-3.59663
O	1.21805	-1.68231	-3.22595
O	1.71358	-3.8292	-3.31733
C	2.04321	-2.65106	-3.13216
C	3.45456	-2.3344	-2.75623
C	3.90491	-1.03081	-2.57215
H	3.25333	-0.200668	-2.80676
C	5.17596	-0.803165	-2.07921
H	5.53204	0.202745	-1.90988
C	6.00204	-1.87668	-1.76682
C	5.57544	-3.178	-2.01387
H	6.24433	-3.99447	-1.7873
C	4.31217	-3.40393	-2.51341
H	3.95118	-4.40412	-2.69857
C	7.33078	-1.68156	-1.1055
O	7.87575	-0.5351	-1.19725
O	7.8347	-2.62241	-0.482376
P	10.6578	-1.42091	-1.93257
C	10.1063	-0.242364	-3.23092
H	10.6321	-0.441878	-4.16564
C	10.3496	1.18448	-2.75044
H	9.84354	1.33553	-1.7924
H	11.411	1.38634	-2.62684
C	12.4994	-1.38431	-2.07612
H	12.852	-0.426128	-1.69143
H	12.8856	-2.16896	-1.42095
C	13.0255	-1.59605	-3.49174
H	12.5753	-2.46631	-3.96339
H	12.8438	-0.727004	-4.11743
H	14.1006	-1.75568	-3.45766
C	10.2141	-3.13186	-2.48478
H	11.1431	-3.69136	-2.61798
H	9.65948	-3.59029	-1.66162
C	9.3711	-3.2081	-3.75369
H	8.41447	-2.70833	-3.61683
H	9.88171	-2.76315	-4.60409
H	9.17255	-4.25159	-3.98866
P	11.3045	-1.30976	1.51168
C	12.8672	-0.351949	1.35862
H	13.4038	-0.392137	2.30876
H	13.4863	-0.834416	0.600725
C	12.5789	1.08987	0.949998
H	13.5008	1.60205	0.686541
H	11.9089	1.10485	0.087448
H	12.107	1.64154	1.75828
C	10.8681	-1.23656	3.30323
H	9.9026	-1.73884	3.41602
H	11.615	-1.82913	3.83849
C	10.8101	0.162318	3.90436
H	10.474	0.102784	4.93732
H	11.7919	0.627703	3.90377
H	10.1197	0.802869	3.36009
C	11.7405	-3.08977	1.31785
H	10.9008	-3.65305	1.73639
H	11.7666	-3.30697	0.246397
P	0.14333	-3.1426	-5.72466
C	13.0478	-3.52156	1.97392
H	13.1857	-4.59107	1.83485
H	13.9015	-3.01483	1.53216
H	13.048	-3.32616	3.04277
C	0.402526	-4.91549	-6.14791
H	1.2915	-5.18321	-5.56984
H	-0.424929	-5.48627	-5.72551
C	0.59015	-5.27922	-7.6172
H	1.22578	-4.57022	-8.13877
H	1.05504	-6.26022	-7.68639
H	-0.361225	-5.33052	-8.13737
C	-1.10336	-2.30229	-6.81679
H	-2.0958	-2.53656	-6.42585
H	-0.926516	-1.23819	-6.61708
C	-1.0761	-2.54493	-8.32051
H	-1.69223	-1.79771	-8.81625
H	-0.073345	-2.47044	-8.73131
C	1.68941	-2.29237	-6.28926
H	1.51553	-1.97231	-7.32057
H	1.78137	-1.38795	-5.6803
C	2.98381	-3.09686	-6.2206
H	3.12402	-3.54957	-5.24426
H	3.00207	-3.88419	-6.96829
H	3.82786	-2.43636	-6.41046
P	-2.56726	-3.94334	-3.5686
C	-4.0428	-3.23938	-2.70815
C	-4.69709	-2.07545	-3.44501
C	-2.18456	-5.35558	-2.456
C	-0.92408	-6.09282	-2.89346
C	-3.29768	-4.66711	-5.10694
C	-4.21312	-5.86855	-4.89938
H	-3.85441	-3.85875	-5.58912
H	-2.48024	-4.93983	-5.77635
H	-4.75895	-4.05432	-2.57663
H	-3.71923	-2.92192	-1.71341
H	-2.03725	-4.93602	-1.45568
H	-3.0398	-6.0342	-2.411
H	-5.35188	-1.53104	-2.76689
H	-3.94255	-1.38718	-3.82116
H	-5.28599	-2.42758	-4.28825
H	-3.66241	-6.72879	-4.52963
H	-5.02196	-5.6455	-4.20801
H	-4.65913	-6.14689	-5.85145
H	-0.094523	-5.39309	-3.00995
H	-0.644732	-6.83429	-2.14871
H	-1.08138	-6.6124	-3.83548
H	9.95039	1.90005	-3.46537
H	9.03799	-0.394027	-3.3918
H	-1.47825	-3.52117	-8.56974
Pt	0.045932	5.5967	-1.94874
Pt	-8.95683	-0.418767	-0.130734
N	-9.04799	-2.43106	0.249022
C	-9.14761	-3.0072	1.45186
H	-10.0209	-2.75537	2.0367
C	-8.18344	-3.86409	1.94477
H	-8.28805	-4.27573	2.93537
C	-7.0515	-4.14483	1.17263
C	-7.0949	-3.73267	-0.163051
H	-6.30263	-3.99733	-0.842239
C	-8.09816	-2.89043	-0.581882
H	-8.11876	-2.52475	-1.60198
C	-5.81822	-4.68654	1.74389
C	-4.94885	-5.49683	1.01944
H	-5.23455	-5.90783	0.064631
C	-3.71991	-5.85521	1.5616
C	-3.31767	-5.37606	2.80376
H	-2.3541	-5.64134	3.20791
C	-4.20814	-4.60442	3.54085
C	-5.4496	-4.26581	3.01698
H	-6.10754	-3.6615	3.61862
O	-3.01104	-6.80683	0.876378
C	-1.665	-6.79547	0.768466
N	-1.02395	-5.6549	0.773066
C	0.29845	-5.67195	0.521944
N	0.904509	-4.47294	0.481569
C	2.16821	-4.4152	0.151656
O	2.7451	-3.19852	0.023561
C	2.96541	-5.54675	-0.130304
H	4.00427	-5.40867	-0.376276
C	2.37715	-6.77686	-0.062643
H	2.94009	-7.67753	-0.258434
C	1.00741	-6.87557	0.258927
C	0.28647	-8.08747	0.30199
H	0.800684	-9.02071	0.126563
C	-1.05559	-8.05409	0.547928
H	-1.66463	-8.94177	0.578331
O	-4.01541	-4.25675	4.84472
C	-2.81202	-3.9356	5.37029
N	-1.90368	-3.36498	4.62284
C	-0.758171	-2.9734	5.21199
N	0.117337	-2.31422	4.43336
C	1.22701	-1.89215	4.97903
O	2.07092	-1.13816	4.251
C	1.62146	-2.15446	6.31241
H	2.58578	-1.81638	6.65245
C	0.742917	-2.81346	7.11774
H	0.977906	-3.03031	8.1495
C	-0.500304	-3.2189	6.59035
C	-1.50387	-3.84206	7.3567
H	-1.3315	-4.03415	8.40529
C	-2.67763	-4.18716	6.7547
H	-3.49127	-4.65513	7.28268
C	2.25145	-2.14924	0.765394
C	2.24105	-2.22979	2.14925
H	2.52834	-3.14248	2.64842
C	1.89907	-1.10576	2.88559
C	1.51728	0.073271	2.26679
H	1.2195	0.897663	2.89388
C	1.5148	0.151436	0.872013
C	1.89316	-0.97088	0.131196
H	1.94221	-0.944004	-0.942938
C	1.18025	1.40511	0.18387
C	0.863694	1.45257	-1.18041
H	0.783639	0.553957	-1.77099
C	0.64871	2.66633	-1.80255
H	0.401586	2.71762	-2.85567
N	0.725566	3.82939	-1.15483
C	0.981503	3.80217	0.15178
H	1.02403	4.75798	0.659543
C	1.20881	2.63489	0.849901
H	1.40267	2.7111	1.90692
O	-1.85646	4.96226	-1.21923
O	-1.63661	4.00672	-3.19553
C	-2.26171	4.18677	-2.1452
C	-3.54167	3.45309	-1.90497
C	-4.28122	3.6481	-0.744258
H	-3.954	4.3784	-0.019327
C	-5.41351	2.8897	-0.511441
H	-5.97114	3.03195	0.400675
C	-5.80463	1.92368	-1.43068
C	-5.08365	1.75443	-2.61022
H	-5.40515	1.01334	-3.32556
C	-3.9649	2.52358	-2.85105
H	-3.38844	2.41098	-3.75675
C	-6.88597	0.93672	-1.11664
O	-6.62358	-0.263508	-1.26985
O	-8.0039	1.36316	-0.686859
P	-10.3342	-0.374372	-2.0241
C	-9.79333	-0.918805	-3.69869
H	-9.70797	-2.00883	-3.68705
H	-10.5889	-0.652072	-4.40088
C	-8.46796	-0.300229	-4.12698
H	-8.15863	-0.704979	-5.08812
H	-8.5567	0.778949	-4.22861
H	-7.69128	-0.513079	-3.39483
C	-10.8423	1.37451	-2.25824
H	-9.97683	1.92722	-2.63204
H	-11.6362	1.42147	-3.00876
C	-11.2958	1.98387	-0.935049
H	-11.4713	3.05017	-1.05207
H	-12.2175	1.52729	-0.583568
H	-10.5173	1.84258	-0.179531
C	-11.951	-1.23025	-1.81445
H	-12.4165	-0.827206	-0.911764
H	-12.578	-0.957101	-2.66761
C	-11.8476	-2.74565	-1.69948
H	-11.194	-3.02785	-0.875692
H	-12.8319	-3.16741	-1.51238
H	-11.4661	-3.18856	-2.61596
P	-8.20474	0.159404	2.04898
C	-8.15213	1.99229	2.27053
H	-7.72401	2.42377	1.3647
H	-9.19728	2.31391	2.30516
C	-7.40818	2.50977	3.4957
H	-7.49497	3.59391	3.5304
H	-7.83125	2.11867	4.41778
H	-6.35001	2.2599	3.45539
C	-9.42901	-0.312214	3.34462
H	-9.28529	-1.35795	3.61661
H	-9.25229	0.290322	4.23723
C	-10.8449	-0.085917	2.81956
H	-11.0682	0.975052	2.74169
H	-10.9634	-0.527459	1.82455
H	-11.5773	-0.530133	3.48898
C	-6.55769	-0.486548	2.61012
H	-6.37416	-1.41045	2.05201
H	-5.80248	0.232743	2.27807
C	-6.41671	-0.758126	4.10378
H	-6.55775	0.143741	4.69036
H	-7.13798	-1.49839	4.43976
H	-5.41885	-1.13678	4.31088
P	-1.21464	7.45334	-2.48242
C	-1.7683	8.11092	-0.858886
H	-2.39428	8.99245	-1.00247
H	-2.36241	7.3321	-0.377073
C	-0.551847	8.43369	0.00189
H	0.076086	7.54446	0.105071
H	0.041715	9.23194	-0.437684
H	-0.862625	8.75266	0.992876
C	-0.518675	8.92197	-3.36376
H	0.481793	9.12934	-2.98081
H	-0.421544	8.62764	-4.41236
C	-1.37851	10.177	-3.26074
H	-2.4176	9.97456	-3.50935
H	-1.33651	10.6063	-2.26377
H	-1.01077	10.9263	-3.95786
C	-2.72706	7.10362	-3.49257
H	-2.76415	7.84649	-4.29287
H	-2.57907	6.12804	-3.96251
C	-4.04493	7.10601	-2.72452
H	-4.26164	8.08716	-2.30981
H	-4.85448	6.84115	-3.40148
H	-4.03243	6.37926	-1.91658
P	2.13498	6.1857	-2.69568
C	2.08727	6.70048	-4.45572
H	1.69365	7.71656	-4.49993
H	3.09349	6.70997	-4.87696
C	1.17986	5.74261	-5.22351
H	0.9968	6.10916	-6.2301
H	1.63336	4.75699	-5.2993
H	0.219591	5.63561	-4.7096
C	3.36308	4.79608	-2.63047
H	3.76726	4.79829	-1.6129
H	2.80308	3.8659	-2.75457
C	4.49571	4.82071	-3.65334
H	5.0441	5.75699	-3.6404
H	5.19597	4.01902	-3.42651
H	4.11856	4.65373	-4.65843
C	2.91258	7.56402	-1.75004
H	2.18898	8.38266	-1.75463
H	3.00043	7.22047	-0.714603
C	4.26155	8.06639	-2.2517
H	4.21708	8.34001	-3.30241
H	4.54736	8.952	-1.68869
H	5.039	7.32157	-2.1098
